# Supplementary material for: The Therapeutic Potential of ADAMTS8 in Lung Adenocarcinoma without Targetable Therapy
Source: J Pers Med. 2022 May 30;12(6):902. doi: 10.3390/jpm12060902 (PMC9225423; doi:10.3390/jpm12060902)
Supplement: Supplementary file 1 [file jpm-12-00902-s001.zip]

Archive with 1 entries (1 files):
- jpm-1695511-supplementary.pdf
